# Supplementary material for: The interaction between domestic and outward foreign direct investment in China: The influence of region-specific context
Source: PLoS One. 2024 Nov 21;19(11):e0314109. doi: 10.1371/journal.pone.0314109 (PMC11581336; doi:10.1371/journal.pone.0314109)
Supplement: S1 Dataset — (XLS) [file pone.0314109.s001.xls]

## Sheet: Data set - ODI-DI China (19 Mar
Province	Year	DI	OFDI	IFDI	DS	PGR	EDUL	RD	EXPT	INF	IND
Liaoning	2005	0.470205	0.000304097	0.0361655	1.494	0	0.00478209	0.0155693	0.236089	0.462676	0.0444424
Liaoning	2006	0.551518	0.000824608	0.0508785	1.4756	0.0118455	0.00525682	0.0147366	0.240722	0.516135	0.0488105
Liaoning	2007	0.599438	0.000850249	0.0602919	1.3714	0.00632171	0.00579723	0.0150042	0.234039	0.547132	0.0773503
Liaoning	2008	0.662389	0.000537222	0.0609189	1.3537	0.00395533	0.00595486	0.0141192	0.213214	0.741476	0.0580601
Liaoning	2009	0.715774	0.00340055	0.0692973	1.496	0.00602549	0.00573119	0.0152749	0.149934	0.585466	0.0908431
Liaoning	2010	0.776355	0.0069111	0.0740863	1.483	0.0078323	0.00516869	0.0155749	0.15388	0.597304	0.128478
Liaoning	2011	0.715437	0.00323925	0.0687304	1.3872	0.00182857	0.00533436	0.0163693	0.144547	0.606235	0.112982
Liaoning	2012	0.801725	0.00692706	0.0671823	1.4209	-0.00182523	0.00543913	0.0157314	0.145329	0.605705	0.0980298
Liaoning	2013	0.849682	0.00289519	0.0649241	1.4557	-0.00228571	0.00530644	0.0164686	0.144251	0.608613	0.0909082
Liaoning	2014	0.807505	0.00320567	0.0594381	1.469	-0.00160367	0.00531253	0.0152021	0.127326	0.591318	0.0736249
Liaoning	2015	0.586037	0.00480536	0.0117418	1.6658	-0.00458926	0.0051532	0.0126756	0.114835	0.42202	0.0373107
Liaoning	2016	0.267727	0.00581317	0.00935838	2.3236	-0.00253573	0.00499418	0.0167536	0.134377	0.412269	0.0258638
Liaoning	2017	0.253203	0.00325467	0.0148179	2.3174	-0.00346661	0.00469624	0.0183638	0.124624	0.41176	0.0454201
Liaoning	2018	0.240929	0.00460119	0.0145204	2.3312	-0.00487013	0.00481011	0.0118743	0.126978	0.390657	0.0576844
Liaoning	2019	0.254649	0.00167102	0.0113314	2.517	-0.00326264	0.00483397	0.012455	0.125643	0.407345	0.0543569
Liaoning	2020	0.258627	0.0012089	0.0659811	2.7071	-0.00514379	0.00490534	0.0133515	0.10559	0.406032	0.0534024
Liaoning	2021	0.240421	0.00278305	0.012183	2.5375	-0.00611046	0.00443675	0.0133149	0.120087	0.383365	0.0667776
Hebei	2005	0.383474	0.000682305	0.015284	1.0662	0	0.00578402	0.0058371	0.0873004	0.419877	0.0683808
Hebei	2006	0.449402	0.000331907	0.0137003	1.09	0.00686031	0.00653226	0.00665731	0.0872888	0.44238	0.0768286
Hebei	2007	0.476538	0.00028736	0.0128721	1.0471	0.00652363	0.00680179	0.00656599	0.090568	0.453112	0.092635
Hebei	2008	0.518247	0.000226017	0.0144076	1.0939	0.00662538	0.00690127	0.00674	0.101163	0.51874	0.0846175
Hebei	2009	0.686839	0.000871006	0.0142504	1.2974	0.00643869	0.00666736	0.00782366	0.062134	0.544818	0.0835648
Hebei	2010	0.72035	0.00172025	0.0123783	1.2797	0.0227467	0.0059295	0.0076222	0.0728867	0.529149	0.105004
Hebei	2011	0.649774	0.00119037	0.0120184	1.2059	0.00653322	0.00590907	0.00821258	0.0733528	0.558367	0.107645
Hebei	2012	0.720113	0.00135524	0.0136089	1.2891	0.00290015	0.00583514	0.00924805	0.0693884	0.567748	0.0963112
Hebei	2013	0.798095	0.00198408	0.0137966	1.3937	0.00358028	0.00555052	0.00995905	0.0662251	0.571247	0.0904852
Hebei	2014	0.886029	0.00257	0.0134336	1.4875	0.00480241	0.00494317	0.0106416	0.0753089	0.580015	0.0887117
Hebei	2015	0.96806	0.00204808	0.0134553	1.6415	0.00300423	0.00479804	0.0117718	0.0717312	0.580378	0.0792116
Hebei	2016	0.964165	0.00652174	0.0159185	1.7439	0.00408441	0.00499214	0.0119558	0.0661851	0.579839	0.0877789
Hebei	2017	0.956494	0.00315905	0.0162267	1.7771	0.00461017	0.00508799	0.0132887	0.0599408	0.559596	0.079752
Hebei	2018	0.965875	0.00301521	0.0182165	1.83032	0.00229451	0.00540082	0.0106079	0.0622656	0.558741	0.0614186
Hebei	2019	1.05421	0.00382794	0.0202636	2.07621	0.0028279	0.00574124	0.0124936	0.0675269	0.606401	0.0609637
Hebei	2020	1.04766	0.00225797	0.019902	2.23425	0.0022828	0.0060963	0.0134078	0.0696221	0.604988	0.0601488
Hebei	2021	0.966363	0.00433694	0.0182992	2.19328	-0.00214362	0.00601058	0.0141217	0.0750087	0.558583	0.0607779
Beijing	2005	0.347399	0.00132464	0.0413161	4.2069	0	0.00476333	0.0554823	0.361634	0.465365	0.0600467
Beijing	2006	0.354419	0.000559148	0.0453527	4.2988	0.0409623	0.00487427	0.0550802	0.378152	0.451743	0.0675674
Beijing	2007	0.35179	0.00119432	0.039556	4.0307	0.0468457	0.00467828	0.0540329	0.382045	0.436482	0.0743704
Beijing	2008	0.323602	0.0030886	0.0397133	4.2095	0.0566826	0.00443072	0.052675	0.375469	0.359349	0.0533115
Beijing	2009	0.343676	0.00253787	0.034379	4.6869	0.0502541	0.00377054	0.055018	0.271728	0.36493	0.0611304
Beijing	2010	0.354949	0.00357731	0.0297132	4.7178	0.0548387	0.00317559	0.0582293	0.258846	0.378529	0.0728617
Beijing	2011	0.311563	0.00455091	0.0273221	4.615	0.029052	0.00288633	0.0576328	0.228497	0.36635	0.0694994
Beijing	2012	0.314625	0.00588377	0.0280211	4.745	0.0292224	0.00267839	0.0594743	0.207789	0.393347	0.0709135
Beijing	2013	0.311996	0.0128214	0.0264622	4.7004	0.0226179	0.0027328	0.0607699	0.195878	0.389497	0.0643458
Beijing	2014	0.2968	0.0211569	0.0262975	4.6925	0.0216471	0.00266112	0.0594818	0.181327	0.373038	0.0710591
Beijing	2015	0.302473	0.0346411	0.0367558	5.5866	0.00783049	0.00263885	0.0601368	0.154208	0.354358	0.0694216
Beijing	2016	0.284509	0.0421182	0.0352352	5.392	0.00319927	0.00240734	0.0578351	0.140693	0.378513	0.0626535
Beijing	2017	0.266386	0.0154365	0.0564638	5.1432	-0.000455581	0.00226458	0.056386	0.135931	0.370349	0.0722354
Beijing	2018	0.239243	0.0144319	0.038609	5.18114	-0.000911577	0.00232961	0.00903729	0.160693	0.308316	0.0504618
Beijing	2019	0.203231	0.0161708	0.0277991	4.83619	-0.000912409	0.00230091	0.00806264	0.146234	0.257943	0.0483528
Beijing	2020	0.203097	0.0108306	0.0255149	5.20965	-0.000456621	0.00237981	0.00823808	0.12919	0.258279	0.047908
Beijing	2021	0.188636	0.0111422	0.0245991	4.96011	0	0.00205925	0.00778539	0.15204	0.242898	0.0914933
Tianjin	2005	0.347196	0.000411743	0.0726354	1.6471	0	0.00549022	0.019625	0.59745	0.474338	0.149177
Tianjin	2006	0.35083	0.000506255	0.0744738	1.5743	0.0306807	0.00650149	0.0219224	0.603806	0.48854	0.15952
Tianjin	2007	0.397414	0.0011559	0.076324	1.632	0.0372093	0.00647256	0.0227095	0.550605	0.530918	0.151893
Tianjin	2008	0.476349	0.000880408	0.0796639	1.5665	0.0547085	0.00639711	0.0245054	0.452047	0.58967	0.118468
Tianjin	2009	0.579046	0.00190497	0.081853	1.8462	0.0442177	0.00575114	0.0237264	0.271269	0.675087	0.110569
Tianjin	2010	0.63169	0.00243841	0.0775038	1.7886	0.0578176	0.00507706	0.0248865	0.267793	0.701233	0.168254
Tianjin	2011	0.581634	0.00226597	0.0726787	1.5554	0.0431101	0.0044431	0.0263333	0.247617	0.713691	0.171015
Tianjin	2012	0.578608	0.00326124	0.0725563	1.5739	0.0169742	0.00451792	0.027958	0.233438	0.72242	0.162919
Tianjin	2013	0.599242	0.00471905	0.0708952	1.6226	0.0232221	0.00433809	0.0297904	0.206443	0.726422	0.138673
Tianjin	2014	0.627293	0.0163583	0.0744333	1.5755	0.0134752	0.00427572	0.0295472	0.207481	0.720929	0.143819
Tianjin	2015	0.674379	0.00991798	0.0829637	1.7021	0.0069979	0.0040549	0.0308488	0.200841	0.63464	0.134345
Tianjin	2016	0.671095	0.0696386	0.0392043	1.6811	0.00277971	0.00388489	0.0300425	0.171865	0.565484	0.114434
Tianjin	2017	0.571394	0.00807948	0.0371822	1.668	-0.022869	0.00391766	0.0247301	0.152685	0.54652	0.0572192
Tianjin	2018	0.534181	0.0121288	0.017441	1.6472	-0.0191489	0.0038851	0.013444	0.170556	0.508771	0.0638343
Tianjin	2019	0.809988	0.0216022	0.0232157	2.25384	0.00144613	0.00392549	0.0151324	0.213956	0.772815	0.0884625
Tianjin	2020	0.837939	0.00716575	0.0219642	2.42443	0.00144404	0.00394585	0.0162437	0.218287	0.797161	0.068959
Tianjin	2021	0.727853	0.00940671	0.0218592	2.28755	-0.0100937	0.0037748	0.0160091	0.246945	0.749659	0.0957821
Shandong	2005	0.463453	0.000692972	0.0390886	0.9237	0	0.00622019	0.0105388	0.200967	0.475177	0.116904
Shandong	2006	0.459557	0.000449347	0.0354791	0.8893	0.00659602	0.00668337	0.010605	0.207887	0.471471	0.119243
Shandong	2007	0.443347	0.0005324	0.030973	0.85	0.00623053	0.00689073	0.0120276	0.211267	0.453848	0.1306
Shandong	2008	0.461675	0.00104248	0.0180102	0.8667	0.00533789	0.00688755	0.0139584	0.204628	0.455119	0.126273
Shandong	2009	0.524901	0.0014185	0.0161302	1.0236	0.00562812	0.00623901	0.0153287	0.160074	0.52319	0.13313
Shandong	2010	0.56103	0.00317978	0.0154249	1.0494	0.0124604	0.00570349	0.0171561	0.175351	0.531035	0.155936
Shandong	2011	0.560788	0.00343207	0.0154859	1.0217	0.00511056	0.00520659	0.018614	0.174438	0.535278	0.156469
Shandong	2012	0.59722	0.00430537	0.0153876	1.0857	0.00736744	0.00497407	0.0204011	0.160332	0.536036	0.160285
Shandong	2013	0.649714	0.00472116	0.0155572	1.1352	0.0039143	0.00522658	0.0215016	0.148552	0.534879	0.155579
Shandong	2014	0.69114	0.00408851	0.0158649	1.1358	0.00636158	0.00553866	0.0219442	0.151087	0.532541	0.148821
Shandong	2015	0.743893	0.00732635	0.0167973	1.1829	0.00591354	0.00576591	0.022653	0.148309	0.527431	0.137463
Shandong	2016	0.748383	0.0132912	0.017171	1.2262	0.0108453	0.00580716	0.0230224	0.139911	0.493186	0.129659
Shandong	2017	0.729599	0.00704942	0.0159849	1.2189	0.00601624	0.00551953	0.0241347	0.131622	0.477792	0.111906
Shandong	2018	0.723496	0.00591693	0.0109573	1.2608	0.00438553	0.00545908	0.0185498	0.138199	0.472434	0.0637141
Shandong	2019	0.714656	0.00997013	0.0143034	1.47379	0.00287784	0.00545818	0.0170394	0.156617	0.465645	0.0513976
Shandong	2020	0.711178	0.0054516	0.0157677	1.61836	0.00583812	0.00533236	0.0186741	0.178412	0.468809	0.0605957
Shandong	2021	0.661551	0.00384498	0.00534765	1.57026	0.000491884	0.00530819	0.0188378	0.211294	0.437333	0.0649226
Jiangsu	2005	0.376949	0.000477243	0.0581057	1.2467	0	0.00562098	0.0147402	0.541974	0.477432	0.07564
Jiangsu	2006	0.384032	0.000448804	0.0630757	1.2346	0.00896152	0.00587356	0.0159884	0.580444	0.462989	0.088099
Jiangsu	2007	0.387197	0.00147254	0.0621149	1.2174	0.00875131	0.00616048	0.0167125	0.577707	0.450431	0.107445
Jiangsu	2008	0.410074	0.00111149	0.0565379	1.2557	0.00504985	0.00642983	0.0191641	0.535736	0.475659	0.131065
Jiangsu	2009	0.472123	0.00168504	0.0501642	1.4529	0.00618397	0.00657011	0.0203717	0.394608	0.497369	0.118976
Jiangsu	2010	0.486896	0.0021813	0.0453345	1.4625	0.00755442	0.00618075	0.0207107	0.430375	0.499912	0.144128
Jiangsu	2011	0.476059	0.00288871	0.0411832	1.3773	0.00381243	0.00590114	0.0216963	0.400643	0.499329	0.144052
Jiangsu	2012	0.502249	0.00360784	0.0412127	1.4449	0.0279782	0.0054774	0.0238236	0.378617	0.488649	0.134118
Jiangsu	2013	0.548554	0.00309021	0.0340321	1.4926	0.008867	0.00519927	0.025142	0.336445	0.468396	0.132418
Jiangsu	2014	0.580666	0.0038796	0.0268573	1.4893	0.0108643	0.0047901	0.0253935	0.325855	0.442417	0.139152
Jiangsu	2015	0.603916	0.0067128	0.022476	1.5878	0.00410578	0.00443589	0.0256891	0.313552	0.427016	0.138154
Jiangsu	2016	0.581169	0.0109457	0.0220162	1.6227	0.00793746	0.00404108	0.026191	0.286206	0.416789	0.136641
Jiangsu	2017	0.568236	0.00329963	0.0190318	1.5695	0.00501133	0.00377056	0.0263197	0.274875	0.424093	0.117067
Jiangsu	2018	0.55858	0.00445304	0.0186896	1.50891	0.00273062	0.00369927	0.0218641	0.287844	0.41492	0.0917097
Jiangsu	2019	0.547166	0.00355266	0.0181411	1.53403	0.00272318	0.00370628	0.0221432	0.273124	0.405285	0.0688035
Jiangsu	2020	0.524351	0.00390455	0.0180499	1.68012	0.000944622	0.00367253	0.0231865	0.267071	0.394282	0.0742102
Jiangsu	2021	0.488784	0.00495885	0.0157839	1.62793	0.00330306	0.00406702	0.0233459	0.279525	0.368234	0.0823836
Shanghai	2005	0.317877	0.00587696	0.0603737	2.5476	0	0.00538757	0.0227605	0.799555	0.40893	0.102637
Shanghai	2006	0.309877	0.00338962	0.0536969	2.552	0.0391534	0.00519796	0.0249691	0.858223	0.412184	0.105815
Shanghai	2007	0.302834	0.0031318	0.0474569	2.4872	0.0509165	0.00496245	0.0252244	0.861931	0.413608	0.107392
Shanghai	2008	0.294587	0.00167916	0.0502244	2.5981	0.0373062	0.00444129	0.0259441	0.842444	0.395632	0.070611
Shanghai	2009	0.292534	0.00548329	0.0478062	2.9655	0.0322279	0.00318448	0.028138	0.643265	0.428506	0.09517
Shanghai	2010	0.254597	0.00608357	0.0426934	3.0403	0.0420814	0.00270842	0.0280615	0.693759	0.371683	0.133966
Shanghai	2011	0.218872	0.006027	0.0413196	3.0312	0.0191055	0.00249352	0.0311379	0.687535	0.35434	0.117413
Shanghai	2012	0.215051	0.0102371	0.0468761	3.1491	0.0221559	0.00226828	0.0336673	0.638176	0.347468	0.106503
Shanghai	2013	0.219173	0.007497	0.0470237	3.206	0.0204252	0.00215176	0.0359587	0.572187	0.352609	0.111804
Shanghai	2014	0.208069	0.013143	0.0478251	3.1349	0.00776144	0.00206611	0.0365736	0.553213	0.340402	0.112442
Shanghai	2015	0.206086	0.0599064	0.0476995	4.13	-0.00364816	0.00208409	0.0372618	0.506255	0.358227	0.106694
Shanghai	2016	0.198075	0.0590469	0.0456111	3.9218	0.00366151	0.00210332	0.0372381	0.451707	0.377286	0.103408
Shanghai	2017	0.202638	0.0275717	0.0360992	3.6713	-0.000405351	0.00208208	0.0393434	0.410998	0.375647	0.105892
Shanghai	2018	0.205331	0.0317222	0.0358002	3.70602	0.00364964	0.00209867	0.0169792	0.41815	0.370429	0.102155
Shanghai	2019	0.180086	0.0190285	0.0345447	3.48104	0.00242424	0.00208077	0.0154802	0.359711	0.333452	0.0767154
Shanghai	2020	0.194594	0.0211879	0.0341551	4.02746	0.00282144	0.00210181	0.0164082	0.35454	0.362615	0.0744873
Shanghai	2021	0.188207	0.0194771	0.0332215	4.06878	0.000401929	0.00207682	0.0161595	0.363611	0.351039	0.0732294
Zhejiang	2005	0.441254	0.000949666	0.0463678	1.5715	0	0.00520685	0.0121517	0.461128	0.46653	0.082121
Zhejiang	2006	0.421299	0.00107107	0.0442268	1.5884	0.0162292	0.00575615	0.014231	0.501956	0.448826	0.0873743
Zhejiang	2007	0.391088	0.00156903	0.0403118	1.5458	0.0163644	0.00569366	0.0149945	0.498811	0.436693	0.0945383
Zhejiang	2008	0.37924	0.00123096	0.0319835	1.6513	0.0110572	0.00567713	0.0160363	0.489919	0.436039	0.0760556
Zhejiang	2009	0.419398	0.00208503	0.0295114	1.9622	0.0122794	0.00541675	0.017348	0.394919	0.444539	0.0920234
Zhejiang	2010	0.40523	0.00636873	0.0261528	1.9653	0.0324109	0.00502442	0.0178281	0.428991	0.436518	0.11452
Zhejiang	2011	0.401292	0.00360864	0.0227207	1.8841	0.0029374	0.00507287	0.0185057	0.421361	0.427704	0.10274
Zhejiang	2012	0.468084	0.00424184	0.0234883	1.9235	0.040637	0.00522605	0.0208447	0.403505	0.421389	0.0897914
Zhejiang	2013	0.503025	0.00411346	0.0228155	1.9626	0.0174142	0.00511938	0.0217541	0.400824	0.429607	0.0901253
Zhejiang	2014	0.555614	0.00596428	0.0243984	1.9725	0.0183264	0.00503633	0.0225985	0.422145	0.423192	0.0928267
Zhejiang	2015	0.590783	0.0107602	0.0266426	2.1056	0.016129	0.00452725	0.023578	0.418308	0.424686	0.0895385
Zhejiang	2016	0.597066	0.0180915	0.0258246	2.1064	0.0145363	0.00428019	0.023928	0.393541	0.437613	0.0945882
Zhejiang	2017	0.578747	0.0133884	0.022484	2.0731	0.0161397	0.00399062	0.0244617	0.360192	0.422295	0.088962
Zhejiang	2018	0.572054	0.0147791	0.0224312	2.07329	0.0166937	0.0040385	0.0204173	0.37679	0.416634	0.0792229
Zhejiang	2019	0.567147	0.00993431	0.0150487	2.10578	0.0162602	0.00398472	0.0204361	0.370099	0.413436	0.0802383
Zhejiang	2020	0.573566	0.0108631	0.0159752	2.35608	0.0145882	0.00394345	0.0216039	0.389537	0.420509	0.0898731
Zhejiang	2021	0.561074	0.0115823	0.0158474	2.32353	0.0111317	0.00384855	0.0216506	0.409706	0.409502	0.0954815
Fujian	2005	0.280198	0.000522369	0.066425	1.1034	0	0.00513329	0.00816246	0.427941	0.404168	0.0620421
Fujian	2006	0.312973	0.000989731	0.0332575	1.1651	0.0078718	0.00562996	0.0088911	0.426106	0.436444	0.0773328
Fujian	2007	0.384447	0.00290963	0.0320645	1.0855	0.00753138	0.00647744	0.00888431	0.394333	0.469761	0.0967129
Fujian	2008	0.403747	0.00101924	0.0357524	1.0907	0.00747508	0.00665507	0.0094177	0.359256	0.517537	0.082796
Fujian	2009	0.439708	0.00204065	0.0320053	1.2015	0.00741962	0.00679135	0.0110637	0.29743	0.526154	0.0902257
Fujian	2010	0.48198	0.00239214	0.0259483	1.2424	0.00736498	0.00650691	0.0115964	0.319696	0.498171	0.119031
Fujian	2011	0.494659	0.00190077	0.0222277	1.199	0.00731113	0.00608366	0.0126146	0.332775	0.515969	0.120417
Fujian	2012	0.568446	0.00271017	0.0200412	1.2326	0.0325269	0.00587298	0.0137545	0.309366	0.521283	0.102695
Fujian	2013	0.645424	0.0026499	0.0185815	1.2888	0.0114553	0.00596654	0.0144331	0.29622	0.536709	0.0900497
Fujian	2014	0.704268	0.00270987	0.0183514	1.2782	0.015444	0.00576104	0.0147587	0.292623	0.541991	0.0974515
Fujian	2015	0.769836	0.00689054	0.0192	1.3694	0.00988593	0.00522372	0.0151244	0.281576	0.54428	0.0908328
Fujian	2016	0.764001	0.00992546	0.0197456	1.3632	0.00803213	0.0049053	0.0157682	0.249819	0.540638	0.100285
Fujian	2017	0.781789	0.00570784	0.0173277	1.3298	0.0122012	0.00483451	0.0168755	0.211972	0.548066	0.100112
Fujian	2018	0.792649	0.00857196	0.0085266	1.27955	0.0095941	0.00502144	0.0146615	0.212632	0.552231	0.0987905
Fujian	2019	0.705568	0.00472704	0.00743956	1.17553	0.00804094	0.00507994	0.0141176	0.195374	0.49436	0.102052
Fujian	2020	0.672462	0.00496887	0.00792435	1.28433	0.0058013	0.00470752	0.0151903	0.192987	0.475461	0.089967
Fujian	2021	0.643576	0.00526547	0.00756191	1.2721	0.0062485	0.00469159	0.0158092	0.22151	0.453327	0.102027
Guangdong	2005	0.237006	0.000746992	0.0446002	1.7043	0	0.00407271	0.0108984	0.859102	0.331188	0.0757377
Guangdong	2006	0.23125	0.00188616	0.0434457	1.6538	0.0269741	0.0045526	0.0119667	0.904044	0.323602	0.0847772
Guangdong	2007	0.22629	0.00268092	0.0402394	1.5749	0.0230883	0.00496862	0.0130062	0.867746	0.319163	0.0992668
Guangdong	2008	0.234449	0.00237475	0.0366331	1.5721	0.0241201	0.00540665	0.0140786	0.775328	0.31951	0.0917066
Guangdong	2009	0.272779	0.00159568	0.0337722	1.7651	0.0239563	0.00561687	0.0165385	0.620575	0.355223	0.106488
Guangdong	2010	0.289259	0.00229119	0.0290178	1.7825	0.0307009	0.00543672	0.0175765	0.649061	0.36539	0.135606
Guangdong	2011	0.274791	0.00429817	0.0257859	1.7213	0.00612968	0.00600536	0.0196482	0.629232	0.365208	0.110359
Guangdong	2012	0.278764	0.00577313	0.0257085	1.8417	0.0510233	0.00623549	0.021661	0.626691	0.386098	0.0957613
Guangdong	2013	0.312482	0.00578734	0.024299	1.9253	0.0207409	0.00642111	0.0232201	0.619709	0.402125	0.0941853
Guangdong	2014	0.341065	0.00997049	0.0245874	1.8859	0.0194321	0.0063425	0.0236757	0.591169	0.411899	0.103451
Guangdong	2015	0.368947	0.0109335	0.0239627	2.2028	0.0164505	0.00622273	0.0246959	0.573464	0.401722	0.106069
Guangdong	2016	0.36206	0.0197151	0.0200969	2.2241	0.0196952	0.00590611	0.0251703	0.513952	0.411598	0.10368
Guangdong	2017	0.375202	0.00853229	0.0166327	2.1686	0.0195667	0.00557356	0.0261259	0.451454	0.427967	0.0988165
Guangdong	2018	0.387168	0.0111654	0.0145764	2.13873	0.0170497	0.00523557	0.0216617	0.439016	0.43688	0.0854224
Guangdong	2019	0.392121	0.010732	0.0141356	2.15897	0.0114189	0.00503261	0.0214993	0.403223	0.438522	0.0848928
Guangdong	2020	0.416251	0.0138798	0.0146287	2.41636	0.0108095	0.00473988	0.0225707	0.392649	0.456981	0.0864213
Guangdong	2021	0.390722	0.00725561	0.0147948	2.35724	0.00475285	0.00466813	0.0233351	0.406252	0.432617	0.0906845
Guangxi	2005	0.37517	6.35e-05	0.00749581	1.0458	0	0.00415303	0.00358086	0.0569447	0.416866	0.0331203
Guangxi	2006	0.42073	6.33e-05	0.00725725	1.0416	0.0126609	0.00427966	0.00377763	0.0582814	0.455865	0.0394925
Guangxi	2007	0.452377	0.000321299	0.00838762	0.974	0.0103836	0.00468003	0.00369448	0.0626552	0.475451	0.0492826
Guangxi	2008	0.486057	0.000365689	0.00923917	0.9865	0.0100671	0.00486215	0.00457788	0.069898	0.496393	0.03223
Guangxi	2009	0.636293	0.000718645	0.00910802	1.2423	0.00830565	0.00487288	0.00608349	0.0736799	0.713118	0.0414053
Guangxi	2010	0.701443	0.00128648	0.00628022	1.2345	-0.050659	0.00518375	0.00656955	0.0661288	0.813545	0.0806272
Guangxi	2011	0.65147	0.000897584	0.00544441	1.1542	0.00759219	0.00513257	0.0069125	0.0669013	0.831483	0.0763442
Guangxi	2012	0.722948	0.00130193	0.00357983	1.2249	0.010549	0.0050591	0.00745325	0.0739278	0.809154	0.0715629
Guangxi	2013	0.803763	0.000342473	0.00294761	1.2798	0.0078824	0.00511355	0.00748915	0.0787059	0.676422	0.0607873
Guangxi	2014	0.859095	0.000905142	0.00396352	1.2951	0.0082435	0.00531002	0.00713993	0.0963077	0.667592	0.0692731
Guangxi	2015	0.938909	0.00174215	0.00665348	1.3565	0.00859539	0.0053488	0.00630314	0.107926	0.670393	0.0761204
Guangxi	2016	0.967788	0.00542277	0.00336709	1.3909	0.00956142	0.00552738	0.00642816	0.0868875	0.661335	0.076066
Guangxi	2017	1.08026	0.00223472	0.00288781	1.5062	0.0102944	0.00574202	0.00767568	0.098598	0.487738	0.086969
Guangxi	2018	1.08935	0.00422927	0.00168332	1.46369	0.00815162	0.00597954	0.00437799	0.106891	0.491842	0.0540523
Guangxi	2019	1.15046	0.000910956	0.00361346	1.49013	0.00707499	0.00656313	0.00491941	0.122314	0.516133	0.0434993
Guangxi	2020	1.15233	0.001153	0.00388437	1.56456	0.00742674	0.0067067	0.00511508	0.122193	0.515491	0.0447043
Guangxi	2021	1.1104	0.000423135	0.00425091	1.49063	0.00358637	0.0070082	0.00553836	0.118783	0.496732	0.0544321
Hainan	2005	0.369898	5.41e-06	0.0616914	1.4558	0	0.00370495	0.00178298	0.0922237	0.406195	0.0391697
Hainan	2006	0.360905	0.000260356	0.0568365	1.5121	0.00966184	0.00388421	0.00203944	0.104417	0.410796	0.058148
Hainan	2007	0.359689	7.28e-05	0.0668703	1.5311	0.0107656	0.00451988	0.00212707	0.0814652	0.405059	0.0587028
Hainan	2008	0.400074	3.83e-05	0.0600028	1.611	0.0106509	0.0053233	0.00229429	0.0742081	0.50785	0.0553306
Hainan	2009	0.526898	0.00250554	0.0387079	1.9198	0.0117096	0.0059412	0.00349448	0.0539991	0.541588	0.0644779
Hainan	2010	0.5566	0.00707966	0.048268	2.0427	0.00578704	0.00582256	0.00340053	0.0740662	0.571276	0.0678324
Hainan	2011	0.579587	0.0304405	0.0380008	1.7878	0.00920598	0.00587081	0.00411141	0.0634171	0.578952	0.0613797
Hainan	2012	0.661031	0.00698425	0.0358068	1.7894	0.0376283	0.00578242	0.00480624	0.0684221	0.682148	0.0466987
Hainan	2013	0.763143	0.0157248	0.0348431	1.8918	0.010989	0.00583163	0.00471505	0.0713118	0.709845	0.0352142
Hainan	2014	0.796579	0.0157224	0.0334728	1.8362	0.0173913	0.00624637	0.00483189	0.0782813	0.728222	0.0323819
Hainan	2015	0.854066	0.0210606	0.0351657	2.0596	0.00961539	0.00640751	0.00458266	0.0656272	0.627937	0.0279818
Hainan	2016	0.884906	0.00821536	0.0365044	2.2402	0.0126984	0.00614692	0.00535614	0.0364095	0.621509	0.0251332
Hainan	2017	0.888597	0.0458894	0.0335975	2.2625	0.015674	0.00577212	0.00517864	0.0636697	0.62935	0.0246564
Hainan	2018	0.732016	0.0472395	0.0102587	1.9889	0.0102881	0.00580631	0.0023532	0.0616302	0.511476	0.0300701
Hainan	2019	0.598303	0.0333255	0.0196945	1.83422	0.0132383	0.00576422	0.00203721	0.06474	0.422704	0.0321157
Hainan	2020	0.614326	0.0023511	0.0358156	2.5361	0.0170854	0.00550603	0.0021152	0.0500688	0.43808	0.0240764
Hainan	2021	0.570018	0.00785376	0.0345982	2.32101	0.00790514	0.00553971	0.00218596	0.0505776	54.3458	0.0328484
Heilongjiang	2005	0.307176	0.00243634	0.0211809	1.1131	0	0.00422254	0.00887368	0.0888496	0.324534	0.193612
Heilongjiang	2006	0.349628	0.00275279	0.0215718	1.1164	0.00078534	0.00474975	0.00919614	0.106544	0.359922	0.204401
Heilongjiang	2007	0.390007	0.00184539	0.021555	1.07	0.000261575	0.00444864	0.00934801	0.126711	0.407338	0.180798
Heilongjiang	2008	0.427798	0.00187163	0.0209143	1.0823	0.000261506	0.00532497	0.0104332	0.137979	0.439866	0.190336
Heilongjiang	2009	0.569687	0.000964306	0.0187758	1.2837	0.000261438	0.00540031	0.0127135	0.080144	0.581693	0.101621
Heilongjiang	2010	0.641215	0.00151139	0.0169158	1.2379	0.00182959	0.00510091	0.0118669	0.103476	0.521816	0.120442
Heilongjiang	2011	0.582388	0.00119234	0.0162588	1.1458	0.000260892	0.0053283	0.0102352	0.0884127	0.524503	0.114978
Heilongjiang	2012	0.696209	0.00329466	0.0177462	1.1925	-0.0286907	0.00554001	0.0106605	0.0656846	0.571453	0.0977652
Heilongjiang	2013	0.788358	0.00325512	0.0190806	1.2719	-0.0155747	0.0056216	0.0114569	0.0683185	0.636414	0.0799705
Heilongjiang	2014	0.644488	0.00270353	0.0209905	1.2915	-0.0158211	0.00551524	0.0107283	0.0715177	0.617579	0.0669629
Heilongjiang	2015	0.666661	0.0018244	0.0253939	1.4067	-0.0218958	0.00549555	0.0104529	0.0345849	0.6407	0.030834
Heilongjiang	2016	0.683832	0.00533577	0.0262519	1.4415	-0.0187022	0.00550719	0.00991186	0.02272	0.594784	0.0192083
Heilongjiang	2017	0.703133	0.00210075	0.023947	1.485	-0.0184811	0.00534331	0.00921793	0.021301	0.606904	0.0262031
Heilongjiang	2018	0.396378	0.00197368	0.024593	1.54764	-0.0211827	0.00543877	0.00370183	0.0179689	0.562156	0.0297648
Heilongjiang	2019	0.503102	0.00295567	0.0274497	2.03609	-0.0216411	0.00571014	0.00525144	0.0256819	0.718245	0.0306479
Heilongjiang	2020	0.518948	0.000288533	0.0257533	2.3076	-0.0258065	0.00594018	0.00565488	0.0262729	0.73944	0.0227397
Heilongjiang	2021	0.504046	0.000344603	0.0256719	2.30657	-0.0145065	0.00557206	0.00596598	0.0300688	0.724333	0.0360907
Jilin	2005	0.445354	0.000241359	0.0147345	1.1796	0	0.00490041	0.0108566	0.0549613	0.481638	0.0389474
Jilin	2006	0.569317	0.000540093	0.0139354	1.1611	0.00257732	0.00537789	0.00957194	0.0549006	0.655956	0.048284
Jilin	2007	0.652943	0.00115013	0.0122303	1.0064	0.00257069	0.00601857	0.00962513	0.0533057	0.757505	0.085549
Jilin	2008	0.747144	0.0011335	0.0105492	0.9904	0.0014652	0.00616079	0.00822477	0.0506758	0.873015	0.0616791
Jilin	2009	0.8477	0.00279591	0.0106886	1.1428	0.00219459	0.00616215	0.0111778	0.0293052	0.862854	0.0741927
Jilin	2010	0.877927	0.00162249	0.00973509	1.1083	0.00255475	0.00554063	0.00874529	0.0340301	0.878919	0.0972832
Jilin	2011	0.678495	0.00122049	0.00882177	1.0289	0.000728067	0.00565111	0.00843364	0.0297646	0.790579	0.111268
Jilin	2012	0.772645	0.00154672	0.00860998	1.0642	-0.0185522	0.00571864	0.00919665	0.0312186	0.7735	0.101769
Jilin	2013	0.754915	0.0035087	0.00848262	1.1387	-0.0111193	0.00588894	0.00921993	0.0314258	0.751187	0.0947582
Jilin	2014	0.809236	0.00149731	0.00898757	1.1881	-0.00974513	0.00588573	0.00947062	0.0259706	0.751474	0.104751
Jilin	2015	0.891025	0.00303865	0.00982125	1.3155	-0.0109765	0.00535522	0.0100553	0.0212989	0.782273	0.0859318
Jilin	2016	0.924875	0.000964259	0.0106855	1.4214	-0.0176043	0.00541434	0.00945176	0.0197409	0.689304	0.0858433
Jilin	2017	0.877993	0.000987504	0.00970981	1.4428	-0.015972	0.00515083	0.00856549	0.0192297	0.670071	0.0687897
Jilin	2018	0.873028	0.000172717	0.00314928	1.46314	-0.0166271	0.00535656	0.00381446	0.0216125	0.674253	0.0541971
Jilin	2019	0.935966	0.000471647	0.0050205	2.0597	-0.0144928	0.00561078	0.00583352	0.027646	0.725462	0.0634443
Jilin	2020	0.978008	0.000475303	0.0049393	2.21313	-0.0200163	0.00582755	0.00630678	0.0236287	0.748374	0.0466238
Jilin	2021	1.02343	0.000463445	0.0034483	2.23613	-0.0100042	0.00528232	0.00648584	0.0267085	0.772691	0.0815081
Inner Mongolia	2005	0.665606	0.000451714	0.0245589	0.8466	0	0.00568298	0.0030023	0.036734	0.689304	0.0603586
Inner Mongolia	2006	0.680054	0.000407968	0.0281575	0.8337	0.00499376	0.00650219	0.00340492	0.0346255	0.69269	0.0720163
Inner Mongolia	2007	0.699247	0.000507801	0.0257664	0.8133	0.0057971	0.00700354	0.0039727	0.0353049	0.715203	0.105398
Inner Mongolia	2008	0.683437	0.000544091	0.0232996	0.817	0.00617538	0.00767418	0.0043669	0.0315718	0.721025	0.0993893
Inner Mongolia	2009	0.733523	0.00108952	0.0209106	0.8597	0.00572831	0.00744732	0.00534613	0.0162267	0.762321	0.101452
Inner Mongolia	2010	0.750891	0.000454051	0.0191092	0.8806	0.00569569	0.0070718	0.00545926	0.0188262	0.765824	0.144657
Inner Mongolia	2011	0.714519	0.000562161	0.0177086	0.8401	0.00404531	0.00677333	0.005931	0.0205445	0.754679	0.153966
Inner Mongolia	2012	0.73877	0.00203393	0.0154695	0.8572	-0.00725222	0.00654521	0.0063881	0.0155753	0.815732	0.121639
Inner Mongolia	2013	0.838503	0.00147023	0.0167056	0.9034	-0.0036526	0.00658195	0.00696204	0.0147187	0.908196	0.0999591
Inner Mongolia	2014	0.97995	0.00387457	0.0117666	0.9126	-0.00244399	0.00662058	0.006873	0.0223236	0.757105	0.073118
Inner Mongolia	2015	0.764276	0.00147259	0.012256	1.0138	-0.00367497	0.00680066	0.00763041	0.0205706	0.776401	0.0588032
Inner Mongolia	2016	0.824339	0.00670961	0.0151904	1.1676	-0.00163934	0.0065984	0.00813722	0.0168343	0.688958	0.0741617
Inner Mongolia	2017	0.864371	0.00221675	0.0127219	1.426	-0.00123153	0.0062993	0.00822105	0.019712	0.645612	0.0901914
Inner Mongolia	2018	0.576989	0.00345441	0.0123604	1.34543	-0.00452117	0.00604141	0.00597826	0.0218807	0.436972	0.081519
Inner Mongolia	2019	0.615493	0.00186812	0.00828151	1.37371	-0.00289017	0.0059942	0.00687653	0.021891	0.464377	0.085002
Inner Mongolia	2020	0.604778	0.000898447	0.00684918	1.43838	-0.00496894	0.00593724	0.00745235	0.0201039	0.452609	0.0757496
Inner Mongolia	2021	0.55938	0.000558047	0.00105663	1.34219	-0.00124844	0.00551746	0.00754475	0.0233058	0.4194	0.164676
Shanxi	2005	0.427537	0.000108489	0.00531172	1.6961	0	0.00586987	0.00628814	0.0681144	0.453973	0.0625144
Shanxi	2006	0.465791	0.000307146	0.00784046	1.8192	0.00596125	0.00658299	0.00770708	0.0687654	0.497471	0.0747149
Shanxi	2007	0.480696	0.00106331	0.017106	1.7515	0.00533333	0.00683018	0.0085902	0.0832161	0.507489	0.099427
Shanxi	2008	0.493491	0.000265674	0.0100569	1.8399	0.00530504	0.00758689	0.00901568	0.0909812	0.517041	0.0914072
Shanxi	2009	0.656836	0.00308859	0.00457468	2.1334	0.00469071	0.00733685	0.0109884	0.0263216	0.660043	0.0627617
Shanxi	2010	0.647059	0.00056769	0.00511544	2.0189	0.0428947	0.00725744	0.00976903	0.0336834	0.649189	0.104148
Shanxi	2011	0.618382	0.00102609	0.0116101	1.8617	0.00531617	0.00751662	0.0100905	0.0303873	0.645701	0.114167
Shanxi	2012	0.718024	0.0015927	0.012878	1.9855	-0.0125244	0.00803988	0.0109261	0.0360862	0.632668	0.0834578
Shanxi	2013	0.864846	0.00271326	0.0134823	2.0715	-0.00366404	0.00809344	0.0122978	0.0384081	0.689838	0.0434772
Shanxi	2014	0.954246	0.00148246	0.0143519	2.0985	-0.0019802	0.00775247	0.0119255	0.0434703	0.691024	0.0200846
Shanxi	2015	1.08372	0.000946419	0.014594	2.2204	-0.00255102	0.0080582	0.0103808	0.0428219	0.690997	-0.00240395
Shanxi	2016	1.06632	0.0030298	0.0124072	2.3272	-0.00142086	0.00809399	0.0101624	0.0528338	0.641313	0.0225878
Shanxi	2017	0.381011	0.00155222	0.00707814	2.0917	-0.0011383	0.0074151	0.00954603	0.0427077	0.431473	0.0664324
Shanxi	2018	0.375715	0.00210069	0.00948975	2.10131	-0.0022792	0.00707056	0.00780427	0.0481921	0.421094	0.0806214
Shanxi	2019	0.407482	0.000257375	0.00552709	2.25419	-0.00142776	0.00698785	0.0081097	0.0473845	0.454618	0.0684044
Shanxi	2020	0.435498	0.00026007	0.00473729	2.4075	-0.00200172	0.00650725	0.0088477	0.0495073	0.484997	0.06154
Shanxi	2021	0.369903	0.000815522	0.00479089	2.07231	-0.00286533	0.00596486	0.00824449	0.0604687	0.411947	0.13601
Henan	2005	0.384286	0.000650643	0.00937328	0.9449	0	0.00572036	0.00524985	0.0387698	0.42567	0.0607693
Henan	2006	0.4551	4.83e-05	0.0116904	0.9296	0.00127932	0.00610724	0.00645824	0.0420315	0.485919	0.0923578
Henan	2007	0.512881	0.000342303	0.0148949	0.8377	-0.00340715	0.00695472	0.0067364	0.0407442	0.535778	0.129327
Henan	2008	0.55149	0.000486565	0.0149463	0.8287	0.0073718	0.00795234	0.00664264	0.0397276	0.566901	0.124283
Henan	2009	0.688536	0.000423105	0.0168141	0.9843	0.00615124	0.00739693	0.00897104	0.025738	0.667135	0.125468
Henan	2010	0.700734	0.00033857	0.0178274	1.0024	-0.00864341	0.00748867	0.00914448	0.0300483	0.680056	0.143001
Henan	2011	0.644324	0.000660291	0.0235663	0.9894	-0.00180755	0.00708845	0.0098211	0.0449681	0.698792	0.153414
Henan	2012	0.709898	0.000718099	0.0255061	1.0692	0.0153387	0.00671566	0.0104996	0.0624634	0.732037	0.135692
Henan	2013	0.797037	0.0011102	0.0253343	1.169	0.0043013	0.00659447	0.0110501	0.0677497	0.758058	0.13717
Henan	2014	0.872308	0.000971262	0.0265083	1.1842	0.00752115	0.00625013	0.0114491	0.0699394	0.762941	0.14157
Henan	2015	0.955955	0.0023034	0.0282232	1.2872	0.00580612	0.0062927	0.0117572	0.075552	0.749213	0.132441
Henan	2016	0.980191	0.00707632	0.0291482	1.3337	0.00793733	0.00647449	0.0122107	0.073424	0.731253	0.129488
Henan	2017	0.984523	0.00266093	0.0251362	1.3258	0.00521579	0.00642379	0.0130644	0.068633	0.682679	0.120137
Henan	2018	0.989428	0.00542865	0.0251927	1.32903	0.00356089	0.00669909	0.0110065	0.0744696	0.684182	0.0635386
Henan	2019	0.949042	0.0035053	0.0238826	1.28105	0.00375101	0.00686651	0.0112187	0.0692251	0.654437	0.065388
Henan	2020	0.967208	0.00136622	0.0238348	1.39	0.00404	0.00694365	0.0124657	0.0740894	0.67342	0.0513336
Henan	2021	0.944863	0.00154055	0.022782	1.39979	-0.00583442	0.00726091	0.0129741	0.0852814	0.657234	0.0498154
Anhui	2005	0.440604	0.000285495	0.0103338	1.1151	0	0.00491748	0.00853923	0.0778808	0.413816	0.0405944
Anhui	2006	0.540539	0.000435873	0.0178021	1.1581	-0.00163399	0.00543468	0.00967795	0.0873502	0.437543	0.0414167
Anhui	2007	0.650704	0.000503722	0.0297425	1.1415	0.00130933	0.00648128	0.00974873	0.0874123	0.454397	0.0488771
Anhui	2008	0.717092	0.000465203	0.0268303	1.161	0.00277869	0.0071309	0.0110794	0.0873678	0.483447	0.0683703
Anhui	2009	0.850219	0.00039221	0.0263474	1.3223	-0.000651997	0.00732748	0.0135105	0.0602796	0.479041	0.0813927
Anhui	2010	0.897419	0.00433839	0.0267371	1.3242	-0.0283804	0.00745026	0.0132468	0.0661856	0.490407	0.116962
Anhui	2011	0.783228	0.00218398	0.0272705	1.2682	0.00184657	0.00710789	0.0140284	0.0702748	0.496345	0.108699
Anhui	2012	0.86124	0.00257148	0.0312666	1.335	0.0016756	0.00690549	0.016372	0.0968193	0.50435	0.10866
Anhui	2013	0.947204	0.00289523	0.0339905	1.4045	0.0016728	0.0069593	0.0184929	0.0898294	0.511538	0.0923779
Anhui	2014	1.01665	0.00113174	0.0367233	1.4302	0.00150301	0.00716018	0.0188792	0.0937006	0.514362	0.0932248
Anhui	2015	1.07481	0.00609945	0.0401801	1.567	0.0023345	0.00720351	0.01962	0.0952034	0.504712	0.0908913
Anhui	2016	1.08417	0.00293471	0.0420012	1.6739	0.00365996	0.00643635	0.0194666	0.080909	0.505789	0.0918672
Anhui	2017	1.05925	0.00448179	0.0382545	1.6881	0.00397812	0.00621917	0.020909	0.073638	0.502228	0.0870694
Anhui	2018	1.0682	0.00534296	0.0383133	1.68886	0.00313687	0.00607558	0.016573	0.0795086	0.505564	0.0815881
Anhui	2019	0.942233	0.00213324	0.0334482	1.46516	0.00263331	0.00596349	0.0155342	0.0750499	0.446356	0.0607399
Anhui	2020	0.95289	0.00247389	0.0309248	1.54852	0.00213395	0.00575397	0.0165308	0.0817179	0.45012	0.0630703
Anhui	2021	0.940353	0.00420707	0.0286015	1.54267	0.0013104	0.00588771	0.0172052	0.0953044	0.443387	0.0668309
Hubei	2005	0.378995	6e-05	0.0270347	1.2553	0	0.00671489	0.0114956	0.0548017	0.430054	0.0570295
Hubei	2006	0.408359	2.95e-05	0.0252959	1.2624	-0.00297723	0.00721449	0.0124556	0.0646789	0.467263	0.1167
Hubei	2007	0.435515	7.14e-05	0.0218872	1.2018	0.00105393	0.00777493	0.0120596	0.0646668	0.473545	0.0701844
Hubei	2008	0.46851	2.11e-05	0.0195384	1.1861	0.00210563	0.00787386	0.0131492	0.0705043	0.741165	0.0802294
Hubei	2009	0.576402	0.000216767	0.0192629	1.3506	0.00157591	0.00786568	0.0164684	0.0525529	0.510211	0.0842884
Hubei	2010	0.614344	0.000332686	0.0167154	1.3508	0.0013986	0.0075864	0.0165409	0.0596028	0.513565	0.104496
Hubei	2011	0.610572	0.00227326	0.0149247	1.2199	0.00523743	0.0074516	0.0164532	0.0626309	0.539816	0.0950609
Hubei	2012	0.671618	0.00139123	0.0158645	1.2587	0.00399444	0.00713086	0.0172816	0.0543156	0.542227	0.0919658
Hubei	2013	0.757635	0.00127636	0.0169033	1.323	0.00294067	0.00674734	0.018088	0.0560405	0.555441	0.0843448
Hubei	2014	0.813299	0.00152198	0.017966	1.3205	0.00310452	0.00600903	0.01866	0.0603763	0.564037	0.0877538
Hubei	2015	0.870448	0.00139719	0.0196585	1.384	0.00584594	0.0054174	0.0190097	0.0641776	0.567083	0.0831128
Hubei	2016	0.894654	0.00280307	0.0215261	1.4476	0.00598291	0.00519404	0.0183694	0.0553392	0.566833	0.0830684
Hubei	2017	0.882497	0.00241961	0.0201477	1.4575	0.00322855	0.00490406	0.0197481	0.0558767	0.58026	0.073511
Hubei	2018	0.88679	0.00185667	0.0205132	1.40655	0.0022019	0.00465846	0.0133494	0.0572085	0.580468	0.0699934
Hubei	2019	0.840214	0.00234196	0.0194885	1.30373	0.00169005	0.00462411	0.0127981	0.0542459	0.551476	0.066544
Hubei	2020	0.723252	0.000935269	0.0155673	1.5459	-0.0307069	0.00476856	0.0140633	0.0621981	0.472381	0.0609275
Hubei	2021	0.754527	0.00247869	0.0158607	1.44916	0.0147955	0.00474772	0.0144681	0.0701539	0.494039	0.0883632
Jiangxi	2005	0.502149	0.000130069	0.0481893	0.9224	0	0.00556147	0.00703305	0.0485143	0.473802	0.0277093
Jiangxi	2006	0.533002	8.05e-06	0.0470651	1.1163	0.00649501	0.00592298	0.00808514	0.0629367	0.488683	0.0415777
Jiangxi	2007	0.550466	0.00020396	0.0412114	1.0727	0.00668357	0.00610069	0.00886991	0.0722969	0.488765	0.055952
Jiangxi	2008	0.671648	0.00027236	0.0379396	0.5848	0.00732601	0.00651882	0.00974438	0.0813464	0.494344	0.0783849
Jiangxi	2009	0.798936	0.000201963	0.0358767	0.6257	0.00727273	0.00629709	0.00991402	0.0657027	0.533312	0.0701577
Jiangxi	2010	0.879766	0.000660307	0.0355662	0.6108	0.00676895	0.0058822	0.00922128	0.093545	0.501552	0.0962591
Jiangxi	2011	0.739847	0.00101294	0.0325875	0.5628	0.00582698	0.00559403	0.00826749	0.117661	0.494394	0.103901
Jiangxi	2012	0.799838	0.00179539	0.0328338	1.3004	-0.00289661	0.00520972	0.00877722	0.120825	0.486614	0.116343
Jiangxi	2013	0.868766	0.0016082	0.0318801	1.3657	0.000223464	0.00538219	0.00944989	0.118919	0.472448	0.122514
Jiangxi	2014	0.934301	0.00291594	0.033366	1.3844	0.000893655	0.00618315	0.00974324	0.126445	0.437611	0.135569
Jiangxi	2015	1.02177	0.0038997	0.0367746	1.4974	0.00111607	0.00640751	0.0103554	0.128558	0.460781	0.126446
Jiangxi	2016	1.03111	0.00363868	0.0391802	1.5733	0.00245262	0.00671728	0.0112065	0.111824	0.488107	0.132111
Jiangxi	2017	1.07892	0.00194219	0.0372557	1.6263	0.0033363	0.00669279	0.0127861	0.105588	0.486766	0.117741
Jiangxi	2018	1.09277	0.00245825	0.0386664	1.59517	0.000443361	0.0067468	0.0121799	0.101115	0.49213	0.0981497
Jiangxi	2019	1.06354	0.0057756	0.037956	1.57336	0.000664746	0.00723975	0.0129341	0.100822	0.477219	0.0913986
Jiangxi	2020	1.10379	0.00365351	0.0371258	1.69738	0.000664305	0.00736526	0.0134683	0.113586	0.497579	0.100862
Jiangxi	2021	1.05889	0.00267106	0.0339167	1.60217	-0.000442576	0.00756365	0.0134318	0.12386	0.478201	0.110406
Hunan	2005	0.386925	0.000380032	0.0256785	0.998	0	0.00537792	0.00683784	0.0464308	0.394579	0.0290647
Hunan	2006	0.40275	0.000617604	0.0270505	1.028	0.00252924	0.00596779	0.00714054	0.0531114	0.416225	0.0363157
Hunan	2007	0.430587	0.0011184	0.0259636	0.9873	0.00204983	0.00643133	0.00799496	0.0517238	0.428853	0.0530696
Hunan	2008	0.478128	0.00155607	0.0244923	0.9766	0.00393391	0.00673978	0.010102	0.0514464	0.491249	0.0594767
Hunan	2009	0.574784	0.00525638	0.0240317	1.068	0.00407523	0.0064887	0.0117537	0.0287052	0.510487	0.0580779
Hunan	2010	0.588647	0.00112903	0.0213027	1.0377	0.025601	0.00550664	0.0116323	0.0326912	0.534282	0.0905009
Hunan	2011	0.586058	0.00376418	0.0196814	0.9885	0.00395738	0.0049363	0.0118568	0.0316929	0.533174	0.0931892
Hunan	2012	0.636619	0.00279806	0.0204734	1.0448	-0.000909642	0.00470493	0.0129852	0.0354393	0.541237	0.0808405
Hunan	2013	0.713323	0.00140758	0.0214953	1.0969	0.00151745	0.00479879	0.0133471	0.0366192	0.553999	0.0646919
Hunan	2014	0.770036	0.00180027	0.0235584	1.119	0.00166667	0.00484591	0.0136084	0.0457658	0.559956	0.0624433
Hunan	2015	0.852201	0.00252409	0.0259763	1.2532	0.000605052	0.00506355	0.0142781	0.0429863	0.521932	0.06258
Hunan	2016	0.883309	0.00461175	0.0282778	1.3311	0.00151172	0.00516186	0.0148596	0.0389281	0.52224	0.0642948
Hunan	2017	0.928733	0.00314109	0.0277595	1.3783	0.00120755	0.00518734	0.0167694	0.0444347	0.506136	0.0617639
Hunan	2018	0.950851	0.00279718	0.0300579	1.34505	0.000301523	0.00549418	0.0141856	0.0555788	0.518189	0.0474087
Hunan	2019	0.961029	0.00267934	0.0315069	1.32472	0.00075358	0.00571649	0.0149212	0.0773946	0.522786	0.0560297
Hunan	2020	0.986584	0.00342095	0.0328358	1.38607	0.000753012	0.00580278	0.0159049	0.0790781	0.535196	0.0612688
Hunan	2021	0.962891	0.00315335	0.0333082	1.36532	-0.00346125	0.00595355	0.0166319	0.0914029	0.524285	0.0568416
Xinjiang	2005	0.505915	0.000544347	0.00147132	1.3161	0	0.00517055	0.00246092	0.156114	0.5703	0.148948
Xinjiang	2006	0.508462	0.00022016	0.0026661	1.3269	0.0199005	0.00563034	0.00278334	0.183618	0.599538	0.192309
Xinjiang	2007	0.515645	0.00615149	0.00258796	1.3098	0.0219512	0.00606821	0.00284316	0.238443	0.569091	0.196293
Xinjiang	2008	0.530141	0.00242376	0.00308386	1.2845	0.0171838	0.00634632	0.00380912	0.313241	0.529958	0.185449
Xinjiang	2009	0.629663	0.00350053	0.00344722	1.6004	0.0131394	0.00635896	0.00509798	0.174509	0.578249	0.113298
Xinjiang	2010	0.622643	0.00204664	0.00287235	1.6314	0.0120426	0.0062108	0.004902	0.157175	0.594578	0.15677
Xinjiang	2011	0.691417	0.00392726	0.0031886	1.5714	0.010984	0.00586139	0.00499287	0.160222	0.597408	0.145799
Xinjiang	2012	0.81429	0.00401034	0.00338678	1.643	0.0199185	0.00599596	0.00529344	0.160587	0.72983	0.118402
Xinjiang	2013	0.917438	0.00241279	0.00348295	1.6852	0.0142033	0.00612004	0.00543762	0.161242	0.830562	0.0951408
Xinjiang	2014	1.00759	0.00425609	0.00279002	1.6235	0.0175055	0.0060788	0.00530101	0.157103	0.895178	0.0788972
Xinjiang	2015	1.15065	0.00478692	0.00315039	1.8364	0.0258065	0.00583036	0.00557663	0.121811	0.938969	0.0365659
Xinjiang	2016	1.05995	0.0084279	0.00288311	1.9428	0.0180293	0.00594448	0.00586859	0.1121	0.896929	0.0400624
Xinjiang	2017	1.10586	0.00468912	0.00117185	1.9534	0.0214168	0.00652649	0.00523361	0.105336	0.982847	0.0664007
Xinjiang	2018	0.739845	0.00455114	0.00113644	1.80436	0.016129	0.00705873	0.00367879	0.0892608	0.655794	0.0646606
Xinjiang	2019	0.677051	0.00697939	0.00168449	1.71308	0.0154762	0.00730516	0.00324589	0.0919534	0.603076	0.0500842
Xinjiang	2020	0.779306	0.00184841	0.00102274	1.79921	0.0121141	0.00747463	0.00284064	0.0795864	0.690592	0.0486897
Xinjiang	2021	0.77094	0.000914462	0.000943976	1.66809	-0.0003861	0.00627659	0.00338984	0.0795878	0.685564	0.12118
Gansu	2005	0.434234	0.00157277	0.000852718	1.4974	0	0.00542888	0.0101416	0.0455145	0.452187	0.0308431
Gansu	2006	0.435367	0.000717969	0.00101624	1.4569	0.000785855	0.00644904	0.0105209	0.0519332	0.451434	0.0468661
Gansu	2007	0.473912	0.00415233	0.00318965	1.3866	0.000392619	0.00703827	0.00951821	0.0448275	0.452176	0.0794775
Gansu	2008	0.530303	0.0076918	0.00275855	1.4889	0.00117739	0.00761058	0.0100127	0.0343981	0.545806	0.0344635
Gansu	2009	0.685302	0.000373176	0.00269666	1.7363	0.00156801	0.00752521	0.0109994	0.0148205	0.527902	0.0499179
Gansu	2010	0.753285	0.00162737	0.00216231	1.7343	0.00195695	0.00761895	0.0101774	0.0261919	0.52852	0.0561815
Gansu	2011	0.783349	0.00813911	0.00088065	1.6853	0.0015625	0.00788744	0.00966584	0.0270662	0.53498	0.0534024
Gansu	2012	0.903933	0.0152394	0.000673709	1.7928	-0.00546022	0.00837726	0.0107034	0.0394032	0.553733	0.0504814
Gansu	2013	1.03864	0.00417056	0.000688525	1.9258	-0.00509804	0.00853488	0.0106763	0.045174	0.582178	0.0457418
Gansu	2014	1.1483	0.00247946	0.000910431	2.0416	-0.002365	0.00884346	0.0112441	0.0483665	0.602137	0.0355677
Gansu	2015	1.2838	0.00117531	0.00105513	2.4004	-0.00316081	0.00889449	0.0121821	0.0555656	0.649793	-0.0135325
Gansu	2016	1.33767	0.00742853	0.00111724	2.4326	-0.00118906	0.00869377	0.0120806	0.0391684	0.679687	0.0100939
Gansu	2017	0.780104	0.00421864	0.000379654	2.383	0.000793651	0.0082519	0.011851	0.0149038	0.476829	0.0327806
Gansu	2018	0.676795	0.00484555	0.000413418	2.26514	-0.00277558	0.00799535	0.00577428	0.0176811	0.414546	0.0327914
Gansu	2019	0.681745	0.00196821	0.000651229	2.26747	-0.00238569	0.00771706	0.00579865	0.0150717	0.41797	0.0349724
Gansu	2020	0.705326	0.000627383	0.000643033	2.3282	-0.00318852	0.00724458	0.00578187	0.00949349	0.43566	0.0332827
Gansu	2021	0.686057	0.000585648	0.000674461	2.20775	-0.00439824	0.00687321	0.00627677	0.00945984	0.426059	0.0532348
Qinghai	2005	0.589708	0.000148498	0.0395005	1.3492	0	0.00466943	0.00543952	0.0479946	0.670102	0.134028
Qinghai	2006	0.626114	9.8e-05	0.0336807	1.4023	0.0092081	0.00534909	0.00522471	0.0654263	0.643753	0.17706
Qinghai	2007	0.602979	0.000102525	0.0288934	1.3943	0.00729927	0.00576123	0.00486122	0.0359686	0.613098	0.1739
Qinghai	2008	0.594677	0.000143328	0.01561	1.439	0.00362319	0.00607419	0.0040656	0.0297371	0.606533	0.184258
Qinghai	2009	0.727108	0.000131939	0.0135726	1.6516	0.00541516	0.00617522	0.00702304	0.0159008	0.732287	0.0925023
Qinghai	2010	0.735766	6.73e-05	0.0107017	1.7177	0.010772	0.00605329	0.00736343	0.0227502	0.78338	0.134787
Qinghai	2011	0.83469	6.52e-05	0.00636554	1.6917	0.00888099	0.0063581	0.00752832	0.0249381	0.820083	0.133408
Qinghai	2012	0.975158	0.000421144	0.00677778	1.8634	0.00528169	0.00627093	0.0069303	0.0239776	1.00114	0.0891927
Qinghai	2013	1.10826	0.00103611	0.0027084	1.9526	0	0.00579352	0.0065463	0.0244119	1.151	0.0672711
Qinghai	2014	1.21824	0.000431272	0.00134958	1.9667	0.00875657	0.00561927	0.00621863	0.030383	1.28228	0.046103
Qinghai	2015	1.32054	0.00210203	0.00147728	2.1567	0.00173611	0.00621872	0.00479274	0.0441027	1.36679	0.0280714
Qinghai	2016	1.35837	0.00220313	0.000403439	2.1653	0.00866551	0.00653625	0.0054413	0.0369723	1.38072	0.031106
Qinghai	2017	1.46768	0.000280648	0.000454041	2.2198	0.00687285	0.00653311	0.00682364	0.0104036	1.49278	0.0385206
Qinghai	2018	1.45344	0.000539556	0.000731682	2.00845	0.00170648	0.00666525	0.00236337	0.0108543	1.46736	0.0218831
Qinghai	2019	1.47429	0.00117376	0.00170112	1.97125	0.00511073	0.0070478	0.00315959	0.00681063	1.48841	-0.17829
Qinghai	2020	1.27721	0.0017913	0.000554646	2.09679	0.00508475	0.00706594	0.00344983	0.00409192	1.28945	0.0343323
Qinghai	2021	1.11163	-0.00321321	6.11e-05	2.01063	0.00168634	0.00704158	0.00413817	0.00510966	1.1246	0.0890157
Ningxia	2005	0.706985	0.000145098	0.0187789	1.6257	0	0.0061646	0.00522707	0.0915078	0.733911	0.0347965
Ningxia	2006	0.688137	0.00200337	0.00409709	1.5916	0.0134228	0.00662699	0.00699941	0.103873	0.724942	0.0373122
Ningxia	2007	0.661831	0.000467358	0.0139632	1.4378	0.00993378	0.00697049	0.00840351	0.0891734	0.699303	0.0559942
Ningxia	2008	0.745191	0.000311776	0.00749816	1.4479	0.0131148	0.00699757	0.00687204	0.0781534	0.781641	0.035621
Ningxia	2009	0.78356	0.000761118	0.0035307	1.5211	0.0113269	0.0070704	0.00771604	0.0374723	0.875926	0.0618927
Ningxia	2010	0.84408	0.000277305	0.00315527	1.5232	0.0128	0.00708657	0.00681212	0.0456325	0.881839	0.0816737
Ningxia	2011	0.769952	0.000387747	0.00604795	1.4113	0.00947867	0.00755728	0.00728676	0.0478898	0.78641	0.0835692
Ningxia	2012	0.87896	0.00170861	0.00580623	1.4929	0.0312989	0.00723718	0.00778648	0.0436697	0.840221	0.056046
Ningxia	2013	1.0245	0.00203579	0.00349289	1.5081	0.0106222	0.00747297	0.0081496	0.0602326	0.866646	0.0542327
Ningxia	2014	1.14451	0.00763891	0.00208406	1.5294	0.018018	0.00810708	0.00866902	0.0970076	1.08561	0.0428982
Ningxia	2015	1.19683	0.0242936	0.00415576	1.6503	0.00884956	0.0081019	0.00875213	0.0660657	1.20782	0.0293086
Ningxia	2016	1.16355	0.0126525	0.00555681	1.7173	0.0160819	0.00806834	0.00944486	0.0544825	1.18573	0.0452031
Ningxia	2017	1.05472	0.0018358	0.00587956	1.6984	0.0143885	0.00760738	0.0113068	0.0689158	1.11388	0.0424096
Ningxia	2018	0.801844	0.00818968	0.00390593	1.63181	0.0070922	0.00736085	0.00990262	0.0486076	0.846815	0.0470153
Ningxia	2019	0.691131	0.0100954	0.00463346	1.72348	0.00985915	0.00659944	0.0110907	0.0397228	0.744123	0.0582369
Ningxia	2020	0.691855	0.00164769	0.00453247	1.82021	0.0055788	0.00681276	0.011567	0.0221142	0.745614	0.0496359
Ningxia	2021	0.603394	0.00136609	0.00412473	1.65491	0.00554785	0.00695821	0.011445	0.0386308	0.663853	0.101475
Shaanxi	2005	0.497026	6.63e-05	0.0137934	1.7538	0	0.00703623	0.0251509	0.0675388	0.553696	0.109001
Shaanxi	2006	0.529063	1.99e-05	0.0160263	1.6488	0.00243902	0.00749862	0.0224235	0.0628933	0.588347	0.115916
Shaanxi	2007	0.599785	0.000274998	0.0159702	1.5554	0.00243309	0.00844719	0.0222677	0.0624725	0.576729	0.126575
Shaanxi	2008	0.650606	0.00140039	0.0136378	1.575	0.00269687	0.00889002	0.0209117	0.0535819	0.666903	0.14727
Shaanxi	2009	0.741622	0.00187671	0.0126205	1.6965	0.00242066	0.0087307	0.023196	0.0333212	0.645095	0.104545
Shaanxi	2010	0.768293	0.00169608	0.0118479	1.6186	0.0021465	0.00830688	0.0214851	0.0404131	0.676793	0.145165
Shaanxi	2011	0.736355	0.0022545	0.0118461	1.477	0.0021419	0.00826417	0.0199288	0.0353902	0.654572	0.157949
Shaanxi	2012	0.813419	0.00262003	0.0126557	1.5676	0.0117553	0.00837866	0.0198706	0.0372946	0.671116	0.142332
Shaanxi	2013	0.898804	0.00116164	0.0138843	1.5941	0.00448904	0.00834829	0.0213612	0.0385804	0.67182	0.122985
Shaanxi	2014	0.93963	0.00145246	0.0146455	1.5891	0.00604627	0.00795385	0.0207334	0.0488576	0.666124	0.10613
Shaanxi	2015	1.00114	0.00224815	0.0166471	1.7987	0.00496472	0.00754165	0.0218164	0.0532743	0.647147	0.0799751
Shaanxi	2016	1.04554	0.00285158	0.0179345	1.8173	0.00728029	0.00716492	0.021627	0.0566744	0.648715	0.0819089
Shaanxi	2017	1.06871	0.0037426	0.0175005	1.7254	0.00774393	0.00683868	0.0210485	0.0728597	0.645884	0.103861
Shaanxi	2018	1.05917	0.00181847	0.0189501	1.67473	0.00691598	0.00669807	0.0088613	0.085059	0.637802	0.0996918
Shaanxi	2019	1.0236	0.00148826	0.0207351	1.72668	0.00330705	0.00639541	0.00933595	0.0726278	0.618803	0.0915126
Shaanxi	2020	1.04168	0.00177	0.0210673	1.88866	0.00278905	0.00610159	0.0102514	0.0736999	0.631562	0.0778058
Shaanxi	2021	0.886808	0.0005236	0.0218882	1.83299	-0.000252845	0.00582602	0.0107274	0.0860139	0.537662	0.124503
Tibet	2005	0.720911	0	0.00369671	1.8117	0	0.00274429	0.00139206	0.0531157	0.78098	0.0177939
Tibet	2006	0.793444	0	0.00409634	1.8712	0.0178571	0.00346246	0.00166042	0.0598087	0.798426	0.0190371
Tibet	2007	0.788451	0	0.00512249	1.8774	0.0140351	0.00426713	0.00203513	0.0696573	0.793916	0.0208948
Tibet	2008	0.777197	0	0.00396346	2.091	0.0103806	0.00492568	0.00310298	0.121932	0.79023	0.0113662
Tibet	2009	0.856444	0	0.00897005	2.3274	0.0136986	0.0044973	0.00325924	0.0580687	0.859616	0.0154522
Tibet	2010	0.906475	3.77e-05	0.0031167	2.553	0.0135135	0.004059	0.00287688	0.100128	1.10629	0.0213219
Tibet	2011	0.848588	0.000224418	0.00675331	2.7421	0.01	0.00434488	0.00190317	0.122895	0.903719	0.0211776
Tibet	2012	0.949603	1.78e-06	0.0154635	2.9251	0.039604	0.00421778	0.00254468	0.298177	1.01151	0.0183872
Tibet	2013	1.08213	1.65e-05	0.00749526	3.0942	0.00634921	0.00464795	0.00285178	0.245024	1.11234	0.00887739
Tibet	2014	1.16015	0.000259415	0.0106829	3.3474	0.0252366	0.00497908	0.00255411	0.141558	1.14125	0.0136399
Tibet	2015	1.22604	0.0187738	0.00442573	3.5696	0.0153846	0.00548758	0.00304387	0.0371231	1.00059	0.00675182
Tibet	2016	1.37987	0.00139516	0.00385816	3.7967	0.030303	0.00587177	0.00192668	0.0284416	1.00043	0.0147124
Tibet	2017	1.50421	0.0112968	0.00297583	3.7829	0.0264706	0.00525473	0.00218534	0.0213268	1.04728	0.0202911
Tibet	2018	1.46929	0.0213133	0.00274603	3.33534	0.0143266	0.0054048	0.000583705	0.0193553	1.02018	0.0117756
Tibet	2019	1.24932	0.00887226	0	2.92959	0.019774	0.0053072	0.000328303	0.0220871	0.869225	0.00406403
Tibet	2020	1.17163	0.00124566	0	2.84752	0.0138504	0.00555601	0.000470059	0.0067797	0.817495	0.0100907
Tibet	2021	0.922715	0.0116538	0	2.68813	0	0.00674262	0.00119133	0.0108163	0.641574	0.0240842
Sichuan	2005	0.46587	0.000291259	0.00990904	1.3413	0	0.0045448	0.0130771	0.0513649	0.430585	0.0442309
Sichuan	2006	0.48481	0.0002567	0.0109552	1.3663	-0.00523624	0.00506957	0.0124847	0.0600639	0.46188	0.0518731
Sichuan	2007	0.501423	0.00202451	0.0103813	1.3308	-0.00514139	0.00541296	0.0132448	0.0598312	0.476469	0.0666378
Sichuan	2008	0.536244	0.000442259	0.0168482	1.4921	0.00135351	0.00561212	0.0128144	0.0716413	0.526102	0.067531
Sichuan	2009	0.774375	0.000518046	0.0173155	1.765	0.00577538	0.00549371	0.0151547	0.0683466	0.527458	0.0794062
Sichuan	2010	0.732002	0.00264962	0.0231043	1.7631	-0.0171045	0.00559342	0.0153775	0.0722469	0.518525	0.0967008
Sichuan	2011	0.647592	0.00168658	0.0283828	1.6632	0.000621504	0.00562293	0.013987	0.0868941	0.508464	0.104526
Sichuan	2012	0.68121	0.00155301	0.0257578	1.7416	0.00434783	0.00591343	0.014697	0.100393	0.506694	0.0977581
Sichuan	2013	0.744757	0.00134734	0.0243662	1.8325	0.00296846	0.00598701	0.0152307	0.096702	0.498146	0.0825707
Sichuan	2014	0.79339	0.00300532	0.022368	1.8901	0.00369959	0.00620386	0.0157457	0.0974917	0.490268	0.0783904
Sichuan	2015	0.827752	0.00256482	0.0217533	2.0004	0.00700332	0.00607422	0.0167329	0.0714876	0.479661	0.0722475
Sichuan	2016	0.853812	0.0029763	0.0169429	2.0311	0.00671059	0.00601894	0.0170465	0.0589093	0.479755	0.0710446
Sichuan	2017	0.845436	0.00310441	0.0986341	1.9762	0.0046055	0.00591527	0.0172484	0.0660198	0.478345	0.0763722
Sichuan	2018	0.851587	0.00361986	0.103623	1.87051	0.00386054	0.0057678	0.00841711	0.0819285	0.479216	0.0668148
Sichuan	2019	0.80851	0.00233049	0.0137011	1.75442	0.00360534	0.00562854	0.00832029	0.0837398	0.46083	0.0651474
Sichuan	2020	0.791031	0.00252057	0.0135234	1.85911	0.00239492	0.00544718	0.00879937	0.0957555	0.485788	0.0696808
Sichuan	2021	0.757429	0.00179936	0.0136427	1.83182	0.00011946	0.00540528	0.00891669	0.106008	0.482688	0.0844314
Chongqing	2005	0.591274	0.000155032	0.0135522	1.5583	0	0.00477677	0.0104083	0.0662322	0.60663	0.0376455
Chongqing	2006	0.656202	0.000383658	0.0157899	1.6186	0.00357398	0.00503732	0.0106931	0.0760288	0.619384	0.0453776
Chongqing	2007	0.703067	0.00154363	0.0192283	1.6161	0.002849	0.00512063	0.0113978	0.0798515	0.627739	0.0586366
Chongqing	2008	0.721453	0.00139859	0.0365327	1.5897	0.00816761	0.00552681	0.0118023	0.0765966	0.709294	0.0605652
Chongqing	2009	0.751775	0.00049621	0.0419842	1.6975	0.00704473	0.00564393	0.0121684	0.0447401	0.556385	0.0545482
Chongqing	2010	0.79198	0.00300241	0.0527492	1.7177	0.00909409	0.00587598	0.012651	0.0622694	0.552553	0.0654324
Chongqing	2011	0.698536	0.00252276	0.0662015	1.6111	0.0117851	0.00649716	0.012821	0.124687	0.550494	0.06596
Chongqing	2012	0.712637	0.00289183	0.0577547	1.7024	0.0191847	0.00684423	0.0140055	0.210594	0.529484	0.0565655
Chongqing	2013	0.762972	0.00165755	0.0506855	1.8006	0.0121008	0.00711152	0.0139445	0.223825	0.519962	0.0694044
Chongqing	2014	0.79984	0.0033356	0.0462389	1.7641	0.0106277	0.00727026	0.0141526	0.27581	0.5175	0.086215
Chongqing	2015	0.853208	0.00618087	0.0444654	1.831	0.00887282	0.00728492	0.0157153	0.227952	0.511698	0.0898286
Chongqing	2016	0.852858	0.00710215	0.0443826	1.8128	0.0130293	0.007049	0.0170334	0.159085	0.513788	0.0929146
Chongqing	2017	0.862797	0.0168305	0.0340843	1.7943	0.0109325	0.00670719	0.0187715	0.14259	0.510035	0.0773174
Chongqing	2018	0.894638	0.00441791	0.0341171	1.81147	0.00604326	0.00645232	0.0146936	0.166659	0.520587	0.0598482
Chongqing	2019	0.813421	0.00443717	0.0302223	1.67261	0.00790389	0.00648024	0.0142292	0.157301	0.474675	0.0512714
Chongqing	2020	0.797923	0.00326663	0.0268398	1.71398	0.0065872	0.00648582	0.0149008	0.167473	0.46563	0.0602533
Chongqing	2021	0.763853	0.000935271	0.0243409	1.6458	0.000934871	0.00628213	0.0152193	0.185262	0.442827	0.0764967
Guizhou	2005	0.494376	0	0.00438988	1.4035	0	0.00319467	0.00557583	0.0350171	0.50339	0.0357695
Guizhou	2006	0.514116	0	0.00323654	1.4532	-0.0107239	0.0037145	0.00639014	0.0358155	0.507708	0.0488399
Guizhou	2007	0.5308	1.36e-05	0.00336985	1.3955	-0.0157182	0.00410942	0.00501236	0.0390357	0.496659	0.0636092
Guizhou	2008	0.544309	5.12e-06	0.00305041	1.4211	-0.00991189	0.00448496	0.00567883	0.0389034	0.506708	0.0545479
Guizhou	2009	0.59757	9.11e-05	0.00233143	1.5075	-0.0164071	0.00467605	0.00675072	0.0236494	0.52312	0.0490022
Guizhou	2010	0.659169	4.14e-05	0.0042308	1.6001	-0.0163981	0.00493544	0.0065114	0.0274958	0.545483	0.0690176
Guizhou	2011	0.722907	0.000224428	0.00568974	1.5333	-0.00287439	0.00519467	0.00636793	0.0329531	0.552015	0.0800093
Guizhou	2012	0.811345	0.000184115	0.00951035	1.5382	0.0340156	0.0054603	0.00608945	0.0450263	0.593576	0.0915064
Guizhou	2013	0.906905	0.00157376	0.0115679	1.6567	0.0125453	0.0057932	0.00589312	0.0520629	0.64218	0.0596157
Guizhou	2014	0.959489	0.000586821	0.0142656	1.6472	0.0123899	0.00648613	0.00598717	0.0629223	0.639818	0.0678452
Guizhou	2015	1.03443	0.000404205	0.0162416	1.8508	0.00843079	0.00757106	0.00593375	0.0614968	0.658306	0.0697697
Guizhou	2016	1.10849	0.000440162	0.0189575	2.0185	0.0134844	0.00818026	0.00623268	0.0279576	0.677225	0.0719232
Guizhou	2017	1.13222	0.000175643	0.0186831	1.9267	0.0119745	0.00850487	0.00708092	0.0278014	0.670993	0.066719
Guizhou	2018	1.20939	0.000372609	0.0204894	1.78796	0.00499606	0.00864885	0.0051483	0.0228009	0.710593	0.0593795
Guizhou	2019	1.08171	5.92e-05	0.00280182	1.62025	0.00680272	0.0086631	0.0054278	0.0195058	0.63369	0.0582193
Guizhou	2020	1.04911	5.67e-05	0.00160883	1.58619	0.00259875	0.00882037	0.00591014	0.0241886	0.615184	0.0658792
Guizhou	2021	0.925244	0.0010432	0.000773587	1.53413	-0.00155521	0.00851332	0.00618065	0.0248693	0.542553	0.0637994
Yunnan	2005	0.500045	0.000481366	0.00439084	1.4802	0	0.00260744	0.00613993	0.0613725	0.505429	0.0656255
Yunnan	2006	0.548186	0.000571885	0.00594115	1.54	0.00741573	0.002848	0.00525423	0.0667197	0.541741	0.077909
Yunnan	2007	0.572036	0.00210128	0.00462125	1.5124	0.00691501	0.00339634	0.0054579	0.0734515	0.551909	0.0819626
Yunnan	2008	0.586674	0.00340724	0.00929998	1.477	0.00642446	0.00382793	0.0054369	0.0596588	0.459074	0.0544096
Yunnan	2009	0.713724	0.00298803	0.0100678	1.8023	0.00616333	0.00402039	0.00603434	0.0499323	0.567673	0.0591969
Yunnan	2010	0.750549	0.00468322	0.0121233	1.8565	0.00678189	0.00400728	0.0061138	0.0693809	0.721618	0.082963
Yunnan	2011	0.681268	0.00175849	0.0123013	1.7268	0.00630161	0.00415267	0.00630597	0.0670444	0.75094	0.071932
Yunnan	2012	0.746042	0.00628759	0.0132283	1.7427	0	0.0042377	0.00666909	0.0605358	0.771087	0.0568914
Yunnan	2013	0.836241	0.0042887	0.0129897	1.7654	0.00215936	0.00452461	0.00681151	0.0809407	0.794401	0.0468462
Yunnan	2014	0.881417	0.00611014	0.013102	1.7432	0.00258565	0.00476338	0.00670561	0.0909656	0.85206	0.0402728
Yunnan	2015	0.982637	0.00451176	0.0142625	1.8382	0.00214915	0.00516148	0.00802964	0.0792048	0.886992	0.034182
Yunnan	2016	1.08134	0.00733298	0.00406994	1.8749	0.00300236	0.00532209	0.0089774	0.0539387	0.900779	0.0226515
Yunnan	2017	1.14577	0.00585142	0.00382334	1.8297	0.003421	0.00537347	0.00963343	0.0455387	0.9053	0.0477915
Yunnan	2018	1.17527	0.00454324	0.00399383	1.70873	0.00213083	0.00546536	0.00598493	0.047407	0.925292	0.0517417
Yunnan	2019	0.980004	0.00266559	0.0021453	1.41326	0.00233893	0.00577781	0.00558799	0.0446655	0.772985	0.0409408
Yunnan	2020	0.994949	0.00194563	0.00202209	1.44786	0.00169707	0.00600868	0.00591901	0.0619283	0.788433	0.0454696
Yunnan	2021	0.933796	0.00236704	0.00208248	1.3393	-0.00677679	0.00618134	0.00650153	0.0650795	0.740685	0.0499948
